# Supplementary material for: Proton Pump Inhibitor Use and Efficacy of Nivolumab and Ipilimumab in Advanced Melanoma
Source: Cancers (Basel). 2022 May 5;14(9):2300. doi: 10.3390/cancers14092300 (PMC9103038; doi:10.3390/cancers14092300)
Supplement: Supplementary file 1 [file cancers-14-02300-s001.zip]

Archive with 1 entries (1 files):
- cancers-1687548-supplementary.pdf
